# Supplementary material for: Single Dose of N-Acetylcysteine in Local Anesthesia Increases Expression of HIF1α, MAPK1, TGFβ1 and Growth Factors in Rat Wound Healing
Source: Int J Mol Sci. 2021 Aug 12;22(16):8659. doi: 10.3390/ijms22168659 (PMC8395485; doi:10.3390/ijms22168659)
Supplement: Supplementary file 1 [file ijms-22-08659-s001.zip]

Archive with 2 entries (2 files):
- Supplement File 1.pdf
- Supplement Table 1.pdf
